# Supplementary material for: Efficacy and safety of ultrasound-guided radiofrequency ablation combined with transhepatic artery embolization chemotherapy for hepatocellular carcinoma: A meta-analysis
Source: PLoS One. 2024 Sep 6;19(9):e0305965. doi: 10.1371/journal.pone.0305965 (PMC11379279; doi:10.1371/journal.pone.0305965)
Supplement: S1 File — (ZIP) [file pone.0305965.s003.zip]

Archive with 2 entries (2 files):
- μò░μì«μÅÉσÅû.xlsx
- __MACOSX/._μò░μì«μÅÉσÅû.xlsx
