# Supplementary material for: Efficacy and safety of ultrasound-guided radiofrequency ablation combined with transhepatic artery embolization chemotherapy for hepatocellular carcinoma: A meta-analysis
Source: PLoS One. 2024 Sep 6;19(9):e0305965. doi: 10.1371/journal.pone.0305965 (PMC11379279; doi:10.1371/journal.pone.0305965)
Supplement: S1 File — (ZIP) [file pone.0305965.s003.zip › μò░μì«μÅÉσÅû.xlsx]

## Sheet: ORR
study	year	eevent	enoevent	etotal	cevent	cnoevent	ctotal
He	2021	26	10	36	17	19	36
Wang	2018	11	4	15	5	10	15
Zhu	2018	31	31	62	20	42	62
Wang	2017	31	5	36	21	15	36
Wang	2022	29	6	35	20	15	35

## Sheet: dcr
study	year	eevent	enoevent	etotal	cevent	cnoevent	ctotal
He	2021	35	1	36	28	8	36
Wang	2018	14	1	15	9	6	15
Zhu	2018	49	13	62	34	28	62
Wang	2017	34	2	36	31	5	36
Wang	2022	34	1	35	32	3	35

## Sheet: os
1-years
study	year	eevent	enoevent	etotal	cevent	cnoevent	ctotal	time
Xu	2016	32	6	38	21	13	34	1-years
Xu	2016	20	18	38	10	24	34	2-yaers
Xu	2016	11	27	38	6	28	34	3-years
Wang	2018	13	2	15	8	7	15	1-years
Zhu	2018	52	10	62	43	19	62	1-years
Zhu	2018	39	23	62	28	34	62	2-yaers
Zhu	2018	23	39	62	13	49	62	3-years
Wang	2022	28	7	35	20	15	35	1-years
Wang	2022	19	16	35	20	15	35	2-yaers
Wang	2022	19	16	35	3	32	35	3-years

## Sheet: aes
study	year	eevent	enoevent	etotal	cevent	cnoevent	ctotal	type
Xu	2016	23	15	38	12	22	34	fever
Xu	2016	28	10	38	15	19	34	Vomiting
Xu	2016	7	31	38	1	33	34	Jaundice
Wang	2018	1	14	15	3	12	15	Vomiting
Wang	2017	4	32	36	8	28	36	Vomiting
Wang	2017	4	32	36	7	29	36	Jaundice
Li	2023	1	39	40	2	38	40	fever
Li	2023	3	37	40	6	34	40	Vomiting
